# Supplementary material for: Daily Duration of Eating for Children and Adolescents: A Systematic Review and Meta-Analysis
Source: Nutrients. 2024 Mar 28;16(7):993. doi: 10.3390/nu16070993 (PMC11013214; doi:10.3390/nu16070993)
Supplement: Supplementary file 1 [file nutrients-16-00993-s001.zip]

Archive with 1 entries (1 files):
- nutrients-2908683-supplementary.pdf
